# Supplementary material for: Poly[μ6-pyridine-2,4-dicarboxyl­ato-barium]
Source: Acta Crystallogr Sect E Struct Rep Online. 2010 Jun 23;66(Pt 7):m832. doi: 10.1107/S1600536810023457 (PMC3006690; doi:10.1107/S1600536810023457)
Supplement: Supplementary file 2 [file e-66-0m832-Isup2.hkl]

# 
# h,k,l, Fc-squared, Fo-squared, sigma(Fo-squared) and status flag 
# 
data_I
_shelx_title ' 5 in C2/c' 
_shelx_refln_list_code          4 
_shelx_F_calc_maximum      468.78 
_exptl_crystal_F_000      1120.00 
_reflns_d_resolution_high  0.7696 
 
loop_ 
 _symmetry_equiv_pos_as_xyz 
 'x, y, z' 
 '-x, y, -z+1/2' 
 'x+1/2, y+1/2, z' 
 '-x+1/2, y+1/2, -z+1/2' 
 '-x, -y, -z' 
 'x, -y, z-1/2' 
 '-x+1/2, -y+1/2, -z' 
 'x+1/2, -y+1/2, z-1/2' 
 
_cell_length_a    11.7570 
_cell_length_b     7.2121 
_cell_length_c    17.4547 
_cell_angle_alpha  90.000 
_cell_angle_beta   93.471 
_cell_angle_gamma  90.000 
 
_shelx_F_squared_multiplier     1.000 
 
loop_ 
 _refln_index_h 
 _refln_index_k 
 _refln_index_l 
 _refln_F_squared_calc 
 _refln_F_squared_meas 
 _refln_F_squared_sigma 
 _refln_observed_status 
   2   0   0     8975.89     8349.26    177.68 o 
   4   0   0    82072.72    81712.88   1370.24 o 
   6   0   0    65642.46    61280.69   1358.57 o 
   8   0   0    37090.96    36852.82    467.01 o 
  10   0   0     9863.27     9716.55    322.10 o 
  12   0   0    14387.69    13523.56    427.99 o 
  14   0   0     6842.76     6632.85    299.38 o 
   1   1   0     4969.52     5080.32    142.14 o 
   3   1   0    12562.62    12410.86    161.51 o 
   5   1   0     2168.85     2139.15    174.79 o 
   7   1   0     9113.66     9603.46    192.32 o 
   9   1   0    18921.45    18778.28    278.88 o 
  11   1   0     1663.00     1622.13    120.26 o 
  13   1   0     3517.55     3245.99    134.88 o 
  15   1   0     6295.44     6668.64    221.39 o 
   0   2   0   104427.62   108545.91   1759.61 o 
   2   2   0    20562.61    23117.63    254.83 o 
   4   2   0    10658.99    10789.68    413.63 o 
   6   2   0      102.76      248.82     18.37 o 
   8   2   0      893.72      886.33     42.67 o 
  10   2   0     5041.48     4961.56    149.83 o 
  12   2   0      300.04      291.32     52.20 o 
  14   2   0      358.53      339.74     81.21 o 
   1   3   0    26555.67    27120.48    257.10 o 
   3   3   0    81469.09    82037.01    711.51 o 
   5   3   0    35032.04    36113.38    445.82 o 
   7   3   0     6051.03     6111.48    124.79 o 
   9   3   0    40875.13    41742.98    671.10 o 
  11   3   0     8334.35     8323.83    223.52 o 
  13   3   0     2363.70     1994.26    164.25 o 
   0   4   0    30134.72    29162.34    537.93 o 
   2   4   0    23735.65    24265.24    247.28 o 
   4   4   0    16828.73    16464.25    187.18 o 
   6   4   0    41672.36    40875.60    640.71 o 
   8   4   0     2409.54     2455.79    103.82 o 
  10   4   0     1944.79     1916.93    154.28 o 
  12   4   0    17130.01    17045.42    386.44 o 
   1   5   0        3.21       61.50     31.57 o 
   3   5   0     1460.10     1505.34     45.43 o 
   5   5   0        3.89       43.89     34.17 o 
   7   5   0       66.35       74.02     19.43 o 
   9   5   0      131.18       83.52     29.22 o 
  11   5   0      111.55      131.80     38.93 o 
   0   6   0    31739.53    31645.85    530.57 o 
   2   6   0     6299.09     6001.79    120.57 o 
   4   6   0     9051.99     9027.01    179.72 o 
   6   6   0    12848.89    12937.50    234.64 o 
   8   6   0     1881.97     2010.67    110.31 o 
  10   6   0      332.44      342.46     57.42 o 
   1   7   0     4473.58     4424.33    108.86 o 
   3   7   0    26222.23    26103.65    345.26 o 
   5   7   0     7572.01     7568.41    217.28 o 
   7   7   0     2590.72     2948.75    199.13 o 
   9   7   0    17743.01    18380.25    419.26 o 
   0   8   0     2134.74     2037.72    172.54 o 
   2   8   0     2541.74     2445.82    101.41 o 
   4   8   0      646.72      707.06     92.82 o 
   6   8   0     6198.53     5951.79    305.90 o 
   1   9   0       70.34       97.32     29.53 o 
   3   9   0     1739.70     1774.71    114.33 o 
 -15   1   1     9934.46     9509.12    272.55 o 
 -13   1   1       14.78       10.33     17.11 o 
 -11   1   1    16696.69    16777.66    492.57 o 
  -9   1   1    37010.73    36218.34    409.90 o 
  -7   1   1     1633.69     2069.14    184.14 o 
  -5   1   1    37839.23    38583.03    585.01 o 
  -3   1   1    33705.98    34353.61    390.66 o 
  -1   1   1    11221.78    11838.02    177.03 o 
   1   1   1    24390.90    26317.56    231.53 o 
   3   1   1    68937.30    69045.18    660.33 o 
   5   1   1     9276.95     9447.13    125.41 o 
   7   1   1    15061.75    15114.90    186.75 o 
   9   1   1    30866.57    30476.73    352.57 o 
  11   1   1     2402.53     2223.65    117.00 o 
  13   1   1     8673.15     8501.31    235.29 o 
  15   1   1     6785.90     6961.70    226.70 o 
 -14   2   1     4875.13     4861.02    264.15 o 
 -12   2   1    15486.10    14831.04    325.64 o 
 -10   2   1     1669.48     1510.50     77.68 o 
  -8   2   1    25059.73    24589.83    337.95 o 
  -6   2   1    54578.14    52874.81   1046.80 o 
  -4   2   1     7142.78     7834.85    117.13 o 
  -2   2   1   161192.63   160672.11   1739.02 o 
   0   2   1   104800.16   102483.38   1738.58 o 
   2   2   1     7835.40     8893.05     99.22 o 
   4   2   1    40408.81    39391.68    406.06 o 
   6   2   1    66361.02    67263.01    769.98 o 
   8   2   1     3053.26     2947.85    102.53 o 
  10   2   1    23055.18    22464.65    331.47 o 
  12   2   1    24142.81    23683.06    451.31 o 
  14   2   1      558.57      414.36     87.84 o 
 -13   3   1      162.50      177.31     69.60 o 
 -11   3   1     3868.62     3815.46    141.59 o 
  -9   3   1     3682.18     3640.27    183.58 o 
  -7   3   1     3969.07     4179.98     99.53 o 
  -5   3   1     5179.29     5343.37    109.15 o 
  -3   3   1    30800.71    32700.42    398.97 o 
  -1   3   1     2553.75     2740.98     54.04 o 
   1   3   1     5573.06     5709.86     78.03 o 
   3   3   1    14756.25    14889.07    161.93 o 
   5   3   1      956.12     1005.73     36.72 o 
   7   3   1     4956.56     5032.19    120.64 o 
   9   3   1     2791.00     2843.12    113.07 o 
  11   3   1       45.82       30.51     22.99 o 
  13   3   1      598.20      828.74    114.37 o 
 -12   4   1     4998.06     4919.15    196.90 o 
 -10   4   1      449.46      351.75     49.74 o 
  -8   4   1     9078.59     8987.57    174.96 o 
  -6   4   1    12908.92    13026.10    299.85 o 
  -4   4   1     9497.05     9854.80    339.75 o 
  -2   4   1    32580.25    33825.44    325.08 o 
   0   4   1    19325.22    19233.32    203.90 o 
   2   4   1     1013.17     1288.90     37.00 o 
   4   4   1       48.83       49.33     10.71 o 
   6   4   1    12745.86    12724.86    184.19 o 
   8   4   1     2433.52     2405.06    104.44 o 
  10   4   1     3271.93     3287.15    243.24 o 
  12   4   1     4631.07     4735.97    176.44 o 
 -11   5   1    14478.20    14717.39    348.15 o 
  -9   5   1    14276.52    14681.72    328.60 o 
  -7   5   1      298.26      254.59     31.55 o 
  -5   5   1    24663.82    24764.78    351.28 o 
  -3   5   1    45979.66    45120.24    434.05 o 
  -1   5   1      671.35      696.30     30.02 o 
   1   5   1    33685.95    33206.50    335.36 o 
   3   5   1    56409.78    56939.35    535.22 o 
   5   5   1     2781.64     2881.62     68.53 o 
   7   5   1    27134.26    27551.53    492.85 o 
   9   5   1    25769.73    25614.19    487.30 o 
  11   5   1      537.53      530.23     66.31 o 
 -10   6   1      752.53      710.32     89.51 o 
  -8   6   1     2995.29     3252.52    160.18 o 
  -6   6   1    24824.47    24584.88    369.11 o 
  -4   6   1       24.44       13.32     15.02 o 
  -2   6   1     5993.09     5816.45    117.84 o 
   0   6   1    21412.24    20770.29    272.71 o 
   2   6   1     2969.12     2911.33     79.98 o 
   4   6   1    23733.55    24016.24    278.36 o 
   6   6   1     7880.82     8077.38    174.09 o 
   8   6   1       13.67       26.35     31.48 o 
  10   6   1     4509.90     4701.15    249.16 o 
  -9   7   1       52.63       44.74     43.08 o 
  -7   7   1       10.49       18.23     33.14 o 
  -5   7   1       68.42      173.15    134.22 o 
  -3   7   1      275.19      294.03     90.32 o 
  -1   7   1        7.77       13.40     11.37 o 
   1   7   1       17.14       37.13     23.92 o 
   3   7   1      782.35      838.75     50.42 o 
   5   7   1      155.70      129.58     34.92 o 
   7   7   1      776.70      586.82     99.46 o 
   9   7   1      310.26      295.09     71.26 o 
  -6   8   1    23602.74    23348.19    482.95 o 
  -4   8   1      102.81      118.95     35.72 o 
  -2   8   1    13490.38    13380.80    290.89 o 
   0   8   1    22079.35    21658.33    314.60 o 
   2   8   1     1059.78      981.26     58.03 o 
   4   8   1    14498.48    13975.26    335.70 o 
   6   8   1     8186.86     8943.86    386.11 o 
  -3   9   1     8435.61     8695.99    269.42 o 
  -1   9   1      352.47      326.54     50.01 o 
   1   9   1     7550.11     7540.28    174.24 o 
   3   9   1     8375.83     8700.20    265.21 o 
 -14   0   2     9497.12     9294.25    366.44 o 
 -12   0   2    18704.75    17726.89    521.33 o 
 -10   0   2      773.53      789.15    102.79 o 
  -8   0   2    43090.00    40716.61    937.46 o 
  -6   0   2   100047.34    94267.41   4818.17 o 
  -4   0   2     8519.25     8843.48    154.24 o 
  -2   0   2   209462.89   193143.88   8974.56 o 
   0   0   2    67005.27    71897.46   1436.38 o 
   2   0   2     2747.97     3004.81     65.14 o 
   4   0   2   153658.48   150240.78   1994.45 o 
   6   0   2    56292.27    55533.25    640.63 o 
   8   0   2     3617.68     3769.73    109.14 o 
  10   0   2    30984.31    30931.43    546.25 o 
  12   0   2    10846.89    11087.64    376.98 o 
  14   0   2      884.48      799.03    104.44 o 
 -15   1   2     1847.04     1841.71    111.41 o 
 -13   1   2      617.71      635.20     63.87 o 
 -11   1   2     8744.88     8449.48    356.66 o 
  -9   1   2     8001.98     8102.11    265.26 o 
  -7   1   2      558.54      635.02     28.14 o 
  -5   1   2    26540.97    26574.79    318.91 o 
  -3   1   2    20286.06    20392.61    307.27 o 
  -1   1   2     1228.32     1278.97     30.58 o 
   1   1   2    42337.05    44490.39    383.46 o 
   3   1   2    28010.57    28347.19    234.31 o 
   5   1   2     3098.48     3267.25     52.12 o 
   7   1   2    25060.03    24917.70    250.04 o 
   9   1   2    10869.58    10699.76    161.36 o 
  11   1   2      298.84      231.52     32.70 o 
  13   1   2     7359.87     7340.04    283.71 o 
  15   1   2     3539.26     3573.94    225.76 o 
 -14   2   2      290.14      351.32     55.21 o 
 -12   2   2     1448.40     1441.15    127.70 o 
 -10   2   2       91.09       77.13     24.27 o 
  -8   2   2      637.18      599.14     44.70 o 
  -6   2   2    11470.95    12003.37    150.73 o 
  -4   2   2      216.87      208.21     17.43 o 
  -2   2   2    10757.26    11211.31    128.81 o 
   0   2   2      406.91      387.64     14.43 o 
   2   2   2     1318.34     1343.39     29.37 o 
   4   2   2    19775.34    20219.05    384.42 o 
   6   2   2     1765.87     1792.43     40.48 o 
   8   2   2     2007.13     1970.32     55.61 o 
  10   2   2     2679.83     2640.19     84.59 o 
  12   2   2      750.76      798.01     67.50 o 
  14   2   2      147.72      115.99     53.03 o 
 -13   3   2     1845.52     1766.45    157.57 o 
 -11   3   2    16559.09    17319.15    659.57 o 
  -9   3   2    13456.48    13412.63    228.94 o 
  -7   3   2     2353.34     2337.07     72.76 o 
  -5   3   2    61785.35    60845.79    613.70 o 
  -3   3   2    44150.59    43452.77    631.17 o 
  -1   3   2     2204.68     2130.20     39.78 o 
   1   3   2    90935.05    92118.20    884.05 o 
   3   3   2    77081.52    79295.70    693.41 o 
   5   3   2     1532.36     1548.12     52.62 o 
   7   3   2    39725.70    39380.47    429.91 o 
   9   3   2    23550.95    23270.92    476.71 o 
  11   3   2       20.13       95.32     66.28 o 
  13   3   2    11383.52    11612.99    440.18 o 
 -12   4   2    10041.83    10260.30    273.92 o 
 -10   4   2        4.07      256.83     66.28 o 
  -8   4   2    33617.81    33450.81    455.22 o 
  -6   4   2    23280.54    23680.91    333.98 o 
  -4   4   2      812.29      674.20     55.72 o 
  -2   4   2    37202.20    36078.00    342.91 o 
   0   4   2    21846.76    21603.57    220.62 o 
   2   4   2     2701.97     2800.16     57.54 o 
   4   4   2    19212.86    19126.94    213.88 o 
   6   4   2    20345.55    20366.95    260.97 o 
   8   4   2     1002.26      999.90    115.24 o 
  10   4   2    19814.21    19942.93    406.00 o 
  12   4   2     6306.81     6330.63    209.32 o 
 -11   5   2      397.79      471.24     63.80 o 
  -9   5   2       10.15       44.74     24.60 o 
  -7   5   2      906.35      833.13     66.63 o 
  -5   5   2      937.56     1028.64     50.01 o 
  -3   5   2      280.40      314.15     24.62 o 
  -1   5   2     1365.73     1302.21     46.45 o 
   1   5   2     2888.89     2946.24     65.32 o 
   3   5   2      442.43      468.48     28.36 o 
   5   5   2      307.42      321.96     49.60 o 
   7   5   2     1334.85     1411.53     82.62 o 
   9   5   2      686.60      564.96     63.26 o 
  11   5   2        1.22        8.28     22.26 o 
 -10   6   2      544.63      583.74     69.67 o 
  -8   6   2    15893.03    15926.94    353.02 o 
  -6   6   2     8411.71     8486.85    179.73 o 
  -4   6   2     4908.89     5030.16    158.50 o 
  -2   6   2    32038.36    31368.46    374.23 o 
   0   6   2     9683.21     9739.35    161.77 o 
   2   6   2      796.67      856.28     39.92 o 
   4   6   2    16725.73    17087.91    219.16 o 
   6   6   2    20293.88    19904.08    400.58 o 
   8   6   2       37.31       20.67     18.03 o 
  10   6   2     9513.59     9305.77    298.14 o 
  -9   7   2     8770.21     9049.52    382.89 o 
  -7   7   2      497.71      471.63     61.32 o 
  -5   7   2    16862.92    16776.83    363.21 o 
  -3   7   2    15637.37    14921.27    330.09 o 
  -1   7   2      312.07      314.22     32.50 o 
   1   7   2    17587.77    17226.18    255.43 o 
   3   7   2    11744.24    11859.88    202.48 o 
   5   7   2       16.35       48.86     25.01 o 
   7   7   2    16411.29    16730.90    381.88 o 
   9   7   2     7878.60     8331.56    260.02 o 
  -6   8   2     1618.65     1740.78    107.90 o 
  -4   8   2      246.34      224.37     47.19 o 
  -2   8   2     4552.40     4417.94    171.50 o 
   0   8   2     6829.76     6321.22    146.03 o 
   2   8   2      960.42      951.07     57.94 o 
   4   8   2     6807.30     6715.74    215.10 o 
   6   8   2     1525.30     1568.75    150.91 o 
  -3   9   2      918.97     1026.12     94.23 o 
  -1   9   2      359.61      409.03     78.72 o 
   1   9   2     2047.09     2162.73    104.38 o 
   3   9   2     1739.34     1848.84    115.40 o 
 -15   1   3     2014.61     2232.58    175.82 o 
 -13   1   3     3488.30     3252.53    200.90 o 
 -11   1   3    20672.03    19435.44    431.67 o 
  -9   1   3     8654.78     8655.78    168.15 o 
  -7   1   3    16038.37    16025.17    288.99 o 
  -5   1   3    66021.70    66954.44   1267.25 o 
  -3   1   3       52.42      478.90     46.40 o 
  -1   1   3     5757.17     6021.29    118.20 o 
   1   1   3    40714.01    41487.21    409.77 o 
   3   1   3    32090.24    32370.52    294.46 o 
   5   1   3    14585.26    14678.58    153.08 o 
   7   1   3    34307.54    34120.98    372.73 o 
   9   1   3     8524.73     8582.17    139.22 o 
  11   1   3     1794.77     1792.88     72.90 o 
  13   1   3    17722.86    17829.88    380.26 o 
 -14   2   3    15629.73    15296.15    359.35 o 
 -12   2   3     4670.36     4430.25    244.26 o 
 -10   2   3    11510.46    11477.90    367.68 o 
  -8   2   3    57575.83    58503.75   1058.03 o 
  -6   2   3    18353.41    18736.39    323.00 o 
  -4   2   3    45570.45    48049.66    920.26 o 
  -2   2   3   116922.16   113798.31   1231.53 o 
   0   2   3    44946.59    45859.12    521.19 o 
   2   2   3    19819.12    19554.45    193.13 o 
   4   2   3   119427.71   120293.08   1117.50 o 
   6   2   3    21745.51    21578.04    220.42 o 
   8   2   3     9510.75     9251.78    143.82 o 
  10   2   3    27258.87    27868.31    395.09 o 
  12   2   3     6397.51     6285.09    229.53 o 
  14   2   3     1446.12     1422.75    139.29 o 
 -13   3   3      137.47       89.48     58.00 o 
 -11   3   3     2718.65     2906.70    131.95 o 
  -9   3   3     1615.05     1557.04     76.00 o 
  -7   3   3        7.27        2.39      8.25 o 
  -5   3   3     1904.70     1767.65    107.13 o 
  -3   3   3    13686.15    14257.01    170.22 o 
  -1   3   3     2601.04     2400.88     47.16 o 
   1   3   3    14537.10    14501.06    158.48 o 
   3   3   3       23.70       36.94      8.24 o 
   5   3   3     3510.95     3543.94     55.98 o 
   7   3   3     8545.04     8204.56    166.44 o 
   9   3   3      311.37      211.23     37.75 o 
  11   3   3     3350.97     3383.78    199.24 o 
  13   3   3     1692.62     1777.35    108.09 o 
 -12   4   3     1137.91     1129.10    130.98 o 
 -10   4   3     1560.93     1513.05     89.44 o 
  -8   4   3     8882.05     9329.84    183.81 o 
  -6   4   3     4711.38     4713.91    112.33 o 
  -4   4   3     7797.14     7689.59    141.75 o 
  -2   4   3     5887.07     5462.30    107.59 o 
   0   4   3     2349.53     2273.62     79.70 o 
   2   4   3     2099.59     2106.56     49.86 o 
   4   4   3    16910.54    16712.45    194.62 o 
   6   4   3      864.48     1015.07    124.75 o 
   8   4   3     3571.93     3633.02    134.55 o 
  10   4   3     5144.09     4868.40    170.32 o 
  12   4   3     1360.81     1502.60    100.65 o 
 -11   5   3    17509.92    18312.53    401.37 o 
  -9   5   3     4122.75     4235.53    154.43 o 
  -7   5   3    12046.24    11889.14    218.19 o 
  -5   5   3    40501.53    40269.02    521.53 o 
  -3   5   3    18576.59    18259.75    229.78 o 
  -1   5   3    14574.94    14010.91    193.28 o 
   1   5   3    74135.07    73906.35    675.26 o 
   3   5   3    19961.80    20706.75    237.57 o 
   5   5   3     7998.55     8253.17    130.52 o 
   7   5   3    40708.89    41192.30    684.18 o 
   9   5   3     9203.69     9095.21    247.41 o 
  11   5   3     3160.63     3091.67    195.03 o 
 -10   6   3     1197.57     1241.21     93.70 o 
  -8   6   3    12840.16    13188.52    250.79 o 
  -6   6   3     3091.68     2914.73    137.80 o 
  -4   6   3      710.88      700.84     60.95 o 
  -2   6   3    23500.21    22587.64    333.56 o 
   0   6   3     5647.45     5434.23    113.42 o 
   2   6   3     6337.63     6366.88    114.30 o 
   4   6   3    14304.12    14434.67    196.83 o 
   6   6   3     3203.61     3225.64    133.25 o 
   8   6   3     4460.22     4323.43    165.64 o 
  10   6   3     8931.15     9243.80    271.94 o 
  -9   7   3       54.13       39.77     39.77 o 
  -7   7   3      585.02      552.73     65.59 o 
  -5   7   3      226.77      142.16     67.94 o 
  -3   7   3      101.74      141.71     33.74 o 
  -1   7   3        1.94       10.98     10.88 o 
   1   7   3      472.58      452.14     44.50 o 
   3   7   3      442.93      442.95     39.82 o 
   5   7   3       23.07       21.87     26.19 o 
   7   7   3      723.96      746.40     77.94 o 
   9   7   3      112.37       73.86     38.45 o 
  -6   8   3     1553.52     1352.84    101.02 o 
  -4   8   3     2622.88     2608.48    132.57 o 
  -2   8   3    20995.55    20470.99    492.16 o 
   0   8   3     5247.91     5133.05    129.56 o 
   2   8   3     5618.32     5568.04    139.01 o 
   4   8   3    18258.21    16710.89   1069.56 o 
   6   8   3     4181.16     4452.23    260.72 o 
  -3   9   3     4306.07     4052.58    179.48 o 
  -1   9   3     3008.11     3074.27    154.89 o 
   1   9   3    12528.27    12686.22    348.59 o 
   3   9   3     2955.87     3094.36    150.62 o 
 -14   0   4    12565.61    11947.18    435.44 o 
 -10   0   4    13560.18    12745.88    451.74 o 
  -8   0   4    31949.37    31989.70    800.25 o 
  -6   0   4     3146.91     3162.24     82.13 o 
  -4   0   4    96069.31    95183.77   1283.38 o 
  -2   0   4   148266.17   145364.88   2758.64 o 
   0   0   4      675.08      772.15     36.62 o 
   2   0   4   130975.30   127640.84   2189.86 o 
   4   0   4   201617.97   201637.08   2675.67 o 
   6   0   4      308.97      334.02     30.65 o 
   8   0   4    49503.41    48505.66    729.35 o 
  10   0   4    30718.75    30710.17    515.69 o 
  12   0   4     2673.64     2675.32    164.30 o 
  14   0   4     7918.32     7624.56    326.15 o 
 -15   1   4       88.68      144.16     59.65 o 
 -13   1   4     6754.89     6425.76    292.76 o 
 -11   1   4    13663.28    13512.37    330.38 o 
  -9   1   4      975.47     1193.57     81.43 o 
  -7   1   4    11335.90    11370.23    189.79 o 
  -5   1   4    37301.68    36408.79   1356.78 o 
  -3   1   4    15154.56    16011.66    262.78 o 
  -1   1   4     6922.79     6971.52    103.75 o 
   1   1   4    43003.86    43697.04    437.70 o 
   3   1   4     6104.81     6619.50     95.99 o 
   5   1   4    12114.21    11949.97    179.81 o 
   7   1   4    10577.47    10436.01    151.15 o 
   9   1   4      300.35      335.78     27.10 o 
  11   1   4     4341.44     4274.46    122.01 o 
  13   1   4     6814.56     7218.59    215.00 o 
 -14   2   4     1647.90     1535.69    145.94 o 
 -12   2   4      127.61      111.40     36.27 o 
 -10   2   4      484.08      575.13     60.81 o 
  -8   2   4     4227.55     4279.62    128.16 o 
  -6   2   4     8130.83     8538.01    278.11 o 
  -4   2   4     2021.58     1921.49     68.23 o 
  -2   2   4    11142.29    11199.36    153.22 o 
   0   2   4     4698.95     5197.83     91.87 o 
   2   2   4       13.25       48.96     18.81 o 
   4   2   4    11029.78    11282.96    115.68 o 
   6   2   4      443.04      435.46     25.31 o 
   8   2   4     2913.58     3033.37     74.14 o 
  10   2   4      130.58       90.20     25.70 o 
  12   2   4       44.31       13.94     21.54 o 
  14   2   4      735.31      813.87    116.03 o 
 -13   3   4    10449.52    10231.33    344.97 o 
 -11   3   4    15225.58    15107.76    486.70 o 
  -9   3   4       96.03      121.18     24.18 o 
  -7   3   4    24500.03    24251.74    342.22 o 
  -5   3   4    40324.88    38721.52    592.39 o 
  -3   3   4     1745.85     1697.53     46.68 o 
  -1   3   4    52269.89    52543.35    521.05 o 
   1   3   4   108973.03   109636.06    941.76 o 
   3   3   4     6526.79     6734.16     95.32 o 
   5   3   4    55333.77    56194.90    740.42 o 
   7   3   4    39359.69    38276.16    693.79 o 
   9   3   4     3037.43     2895.57    117.34 o 
  11   3   4     7040.74     6863.59    207.55 o 
  13   3   4    19389.72    20112.91    435.65 o 
 -12   4   4     1815.44     1826.14    162.54 o 
 -10   4   4    14896.78    15282.02    270.46 o 
  -8   4   4    28662.82    29040.79    412.68 o 
  -6   4   4      524.82      466.34     36.29 o 
  -4   4   4    19222.18    18380.14    266.59 o 
  -2   4   4    41711.34    40561.37    496.77 o 
   0   4   4     1859.60     1846.38     50.84 o 
   2   4   4    30692.70    31113.38    313.56 o 
   4   4   4    23061.58    22913.44    250.37 o 
   6   4   4      858.63      883.78     54.66 o 
   8   4   4    13124.98    12518.84    284.90 o 
  10   4   4    17635.63    17569.65    378.29 o 
  12   4   4      169.63      184.15     44.58 o 
 -11   5   4      294.26      289.57     52.58 o 
  -9   5   4      308.24      248.96     35.59 o 
  -7   5   4     1158.28     1056.09     56.77 o 
  -5   5   4     1651.36     1784.99     68.16 o 
  -3   5   4       42.13       60.77     23.95 o 
  -1   5   4     2407.83     2458.03    101.17 o 
   1   5   4      516.54      491.80     44.26 o 
   3   5   4       35.32       48.31     11.80 o 
   5   5   4      489.63      618.51     41.67 o 
   7   5   4     1749.98     1819.06     96.19 o 
   9   5   4      196.69      110.35     34.55 o 
  11   5   4      572.85      582.04     70.29 o 
 -10   6   4     8413.30     9048.30    260.70 o 
  -8   6   4    12260.60    12455.20    244.01 o 
  -6   6   4       22.52       87.68     28.54 o 
  -4   6   4    13510.63    13113.77    292.65 o 
  -2   6   4    23892.38    23249.93    342.87 o 
   0   6   4     1032.86      955.74     45.73 o 
   2   6   4    15526.59    15660.25    206.40 o 
   4   6   4    16706.55    16648.42    219.26 o 
   6   6   4     1368.23     1403.15     72.38 o 
   8   6   4     4305.77     4303.17    167.92 o 
  10   6   4     7619.76     7884.71    353.55 o 
  -9   7   4      411.49      518.73    101.10 o 
  -7   7   4    11791.74    12332.79    309.40 o 
  -5   7   4    17690.38    16743.04    369.36 o 
  -3   7   4      562.12      441.63     67.96 o 
  -1   7   4    16508.87    15968.33    279.76 o 
   1   7   4    21198.58    21015.30    296.72 o 
   3   7   4       80.96      198.50     66.63 o 
   5   7   4     7845.29     7889.04    194.38 o 
   7   7   4    18530.22    18832.96    417.25 o 
   9   7   4     1110.58     1111.92     99.06 o 
  -6   8   4      222.02      152.35     45.01 o 
  -4   8   4     2778.87     2615.56    134.70 o 
  -2   8   4     4628.18     4391.27    175.62 o 
   0   8   4      459.54      473.04     50.47 o 
   2   8   4     2751.73     2729.44     96.02 o 
   4   8   4     5401.08     5526.07    245.96 o 
   6   8   4      161.89       72.91     49.71 o 
  -3   9   4       17.03       -3.31     29.83 o 
  -1   9   4     1539.12     1352.51    107.57 o 
   1   9   4     2957.82     2912.36    273.82 o 
   3   9   4       20.45       67.94     53.02 o 
 -13   1   5    14597.17    13767.45    466.15 o 
 -11   1   5     6845.23     6309.29    215.33 o 
  -9   1   5     2279.28     2328.62    116.19 o 
  -7   1   5    32664.70    31936.55    594.42 o 
  -5   1   5    44349.98    41473.75    616.80 o 
  -3   1   5    16569.17    17760.88    225.06 o 
  -1   1   5    79540.78    82270.89    909.37 o 
   1   1   5    31789.32    31878.37    342.24 o 
   3   1   5     3691.21     3600.98    117.08 o 
   5   1   5    30251.21    29555.46    327.92 o 
   7   1   5    19311.74    19107.17    240.26 o 
   9   1   5     2974.27     3058.18     78.35 o 
  11   1   5    22930.57    23458.13    357.30 o 
  13   1   5    12256.02    12947.86    452.12 o 
 -14   2   5    10354.18     9868.47    403.20 o 
 -12   2   5      673.44      715.03     74.77 o 
 -10   2   5    29272.11    29128.95    541.88 o 
  -8   2   5    28183.81    28285.37    474.68 o 
  -6   2   5      288.51      337.40     34.33 o 
  -4   2   5    78776.27    77992.70   1086.75 o 
  -2   2   5    58719.53    59666.82    672.89 o 
   0   2   5     2721.25     2900.77     78.24 o 
   2   2   5    77471.79    75381.07    745.56 o 
   4   2   5    46450.92    46393.71    431.56 o 
   6   2   5     3585.42     3340.04     72.84 o 
   8   2   5    33954.52    34116.49    392.41 o 
  10   2   5    14228.93    14217.11    309.80 o 
  12   2   5      378.74      517.67     62.08 o 
  14   2   5     9293.41    10231.59    416.26 o 
 -13   3   5      797.82      807.01     85.35 o 
 -11   3   5     1453.63     1570.30     96.74 o 
  -9   3   5      211.29      183.60     27.71 o 
  -7   3   5     7190.39     7157.00    281.65 o 
  -5   3   5     2619.21     2656.07     95.07 o 
  -3   3   5      107.75      111.12     13.79 o 
  -1   3   5    18621.36    19092.79    257.07 o 
   1   3   5    15314.69    15852.41    201.07 o 
   3   3   5      323.46      287.15     35.89 o 
   5   3   5    12684.46    13090.32    190.84 o 
   7   3   5     9605.35     9150.92    183.97 o 
   9   3   5     1412.21     1265.04     79.15 o 
  11   3   5     2451.11     2364.32    138.56 o 
  13   3   5     1270.11     1004.29     87.05 o 
 -12   4   5      821.86      676.34    106.09 o 
 -10   4   5     7502.13     7803.23    178.19 o 
  -8   4   5     3806.50     3646.95    107.46 o 
  -6   4   5      640.39      646.66     42.80 o 
  -4   4   5    25323.37    25492.80    347.67 o 
  -2   4   5     8433.90     8174.98    120.32 o 
   0   4   5     1918.71     1872.37     61.60 o 
   2   4   5    15041.49    14773.93    187.10 o 
   4   4   5    13709.28    13828.13    173.50 o 
   6   4   5      671.96      624.39     51.21 o 
   8   4   5     6974.05     6806.18    197.72 o 
  10   4   5     3936.40     4157.17    230.86 o 
  12   4   5       43.47       66.58     32.20 o 
 -11   5   5     7638.10     8618.63    343.61 o 
  -9   5   5      527.06      688.38     64.73 o 
  -7   5   5    24373.71    24895.75    373.84 o 
  -5   5   5    21584.46    22145.88    411.90 o 
  -3   5   5      150.31      158.80     30.90 o 
  -1   5   5    49146.71    47889.28    595.65 o 
   1   5   5    33967.08    33667.99    451.76 o 
   3   5   5     1626.10     1543.13     50.11 o 
   5   5   5    28674.55    28861.47    367.59 o 
   7   5   5    24450.24    24231.58    464.82 o 
   9   5   5       68.45       35.42     77.88 o 
  11   5   5    16984.81    17646.67    409.50 o 
 -10   6   5     6607.49     7182.07    228.70 o 
  -8   6   5     7651.97     7737.61    228.24 o 
  -6   6   5      344.26      348.37     50.89 o 
  -4   6   5     9588.53     9305.39    239.37 o 
  -2   6   5    17743.57    16939.75    348.75 o 
   0   6   5       42.56       38.25     17.54 o 
   2   6   5    23045.20    22883.65    270.52 o 
   4   6   5     7503.04     7543.17    153.97 o 
   6   6   5      438.85      462.73     43.07 o 
   8   6   5    10458.28    10368.64    281.69 o 
  10   6   5     4118.01     4257.27    179.55 o 
  -9   7   5       45.74       76.22     49.71 o 
  -7   7   5      194.80      185.96     57.17 o 
  -5   7   5      423.63      448.05     59.94 o 
  -3   7   5      168.41      151.83     37.96 o 
  -1   7   5      637.12      515.42     86.20 o 
   1   7   5      593.88      539.97     50.45 o 
   3   7   5      207.06      164.98     28.55 o 
   5   7   5       13.38       36.50     26.31 o 
   7   7   5      196.91      273.25     54.03 o 
   9   7   5      529.60      439.21     96.13 o 
  -6   8   5      977.43      921.19     89.67 o 
  -4   8   5    11114.04    11041.31    358.43 o 
  -2   8   5    13701.85    13636.03    344.71 o 
   0   8   5      448.73      372.13     61.52 o 
   2   8   5    24186.97    23609.12    627.61 o 
   4   8   5     9392.61     9540.85    281.20 o 
   6   8   5      299.36      227.04     72.92 o 
  -1   9   5     8263.08     7613.25    374.42 o 
   1   9   5     4840.31     5436.88    322.26 o 
 -12   0   6    11135.64    11084.87    453.74 o 
 -10   0   6    22947.87    22005.72    664.95 o 
  -8   0   6    10841.42    11691.15    414.62 o 
  -6   0   6    13752.52    13728.09    246.46 o 
  -4   0   6   149481.02   144986.41   1947.54 o 
  -2   0   6    60480.15    61947.90    971.71 o 
   0   0   6    55286.51    58867.42    838.25 o 
   2   0   6   219758.55   206229.06   7571.04 o 
   4   0   6    36635.35    37460.32    895.80 o 
   6   0   6    18649.49    18522.25    328.52 o 
   8   0   6    57520.42    56695.93    851.96 o 
  10   0   6     8327.80     8022.26    207.28 o 
  12   0   6     1725.98     1895.81    140.98 o 
  14   0   6    10133.69    11069.39    416.46 o 
 -13   1   6     6028.16     5744.38    330.86 o 
 -11   1   6     3725.17     3605.45    163.83 o 
  -9   1   6     1747.03     1772.19    104.23 o 
  -7   1   6    19252.98    19543.59    390.25 o 
  -5   1   6     6656.52     6533.11    126.04 o 
  -3   1   6     2173.71     2052.86     50.45 o 
  -1   1   6    17873.93    18189.56    308.33 o 
   1   1   6     4295.48     4114.87     86.24 o 
   3   1   6     4126.99     4198.61     66.25 o 
   5   1   6    14208.60    14037.74    159.28 o 
   7   1   6     7110.41     7176.58    123.63 o 
   9   1   6     7043.09     6868.76    129.08 o 
  11   1   6    14824.76    15642.98    235.19 o 
  13   1   6      477.19      404.40     82.87 o 
 -14   2   6      143.61       56.34     44.74 o 
 -12   2   6      962.97      994.74     93.43 o 
 -10   2   6      406.99      393.71     58.00 o 
  -8   2   6     1479.97     1500.61     73.91 o 
  -6   2   6      718.72      776.18     58.86 o 
  -4   2   6     4469.95     4598.82    122.43 o 
  -2   2   6     6457.79     6432.34    109.07 o 
   0   2   6       74.49       76.74     21.99 o 
   2   2   6     5835.93     5743.41     98.78 o 
   4   2   6      287.70      322.61     18.61 o 
   6   2   6     2341.11     2390.58     62.12 o 
   8   2   6     3351.96     3282.95    105.97 o 
  10   2   6       51.29       69.66     28.53 o 
  12   2   6      427.97      329.81     74.58 o 
  14   2   6      710.80      911.65    124.32 o 
 -13   3   6     9833.32     9456.45    287.87 o 
 -11   3   6     3747.99     3791.47    154.95 o 
  -9   3   6     7815.83     7783.34    247.37 o 
  -7   3   6    43811.83    43526.43    684.30 o 
  -5   3   6     5227.75     5088.66    141.72 o 
  -3   3   6    18611.38    18361.81    248.72 o 
  -1   3   6    76409.00    76356.43    868.61 o 
   1   3   6    18273.09    18821.67    267.59 o 
   3   3   6    13331.21    13587.12    190.65 o 
   5   3   6    46251.60    47007.72    517.67 o 
   7   3   6    40164.24    39608.56    535.42 o 
   9   3   6     8799.18     8843.47    192.98 o 
  11   3   6    33951.58    34878.84    626.63 o 
  13   3   6     1360.48     1315.19    100.75 o 
 -12   4   6     2768.57     3030.19    205.77 o 
 -10   4   6    21889.38    22943.28    366.27 o 
  -8   4   6    10167.86    10303.02    202.92 o 
  -6   4   6     9409.55     9487.17    180.96 o 
  -4   4   6    49942.36    48786.11    797.28 o 
  -2   4   6    15182.98    15318.76    192.52 o 
   0   4   6    12039.30    12329.48    202.11 o 
   2   4   6    40856.90    40872.58    552.74 o 
   4   4   6     5905.17     6071.06    150.93 o 
   6   4   6     6307.69     6405.47    132.29 o 
   8   4   6    14907.30    14687.25    273.97 o 
  10   4   6     4454.54     4466.16    170.29 o 
  12   4   6     2107.60     2086.12    122.57 o 
 -11   5   6      111.93       80.34     33.44 o 
  -9   5   6       16.48       28.69     19.21 o 
  -7   5   6        7.33       69.04     52.59 o 
  -5   5   6      250.34      237.52     33.86 o 
  -3   5   6     1821.95     1714.02    121.13 o 
  -1   5   6      166.30      189.82     25.93 o 
   1   5   6       51.52       42.30     15.83 o 
   3   5   6      434.95      400.82     35.03 o 
   5   5   6     4883.28     4987.79    119.19 o 
   7   5   6     1945.38     1895.08     89.08 o 
   9   5   6        7.85       49.62     31.37 o 
  11   5   6       31.62       36.54     30.95 o 
 -10   6   6     5122.57     5315.23    159.22 o 
  -8   6   6     2981.93     3056.08    201.67 o 
  -6   6   6     4117.17     4380.49    163.23 o 
  -4   6   6    19138.48    18399.05    379.62 o 
  -2   6   6     2898.01     2682.92    118.50 o 
   0   6   6    10124.21     9991.40    199.75 o 
   2   6   6    24657.78    24519.25    378.51 o 
   4   6   6     1763.88     1863.47     84.21 o 
   6   6   6     5083.69     5170.67    148.02 o 
   8   6   6     8574.73     9074.45    264.32 o 
  10   6   6     3108.52     3238.07    157.84 o 
  -9   7   6     4836.75     5189.31    199.03 o 
  -7   7   6    20264.87    20770.45    447.86 o 
  -5   7   6     8644.99     8212.62    243.76 o 
  -3   7   6     9647.82     9479.22    261.04 o 
  -1   7   6    21124.60    20304.15    425.53 o 
   1   7   6     7006.94     6947.90    185.56 o 
   3   7   6      824.07      850.39     64.84 o 
   5   7   6    27594.51    27732.83    392.59 o 
   7   7   6     3326.82     3589.42    162.41 o 
   9   7   6     1426.95     1639.92    164.16 o 
  -6   8   6      571.20      554.07     76.15 o 
  -4   8   6     2840.54     2746.31    143.98 o 
  -2   8   6     1064.07      986.47     90.25 o 
   0   8   6     2109.33     2033.59    124.89 o 
   2   8   6     3749.93     3739.66    136.02 o 
   4   8   6     1280.49     1279.49     87.64 o 
   6   8   6     1053.69     1041.16    135.94 o 
  -1   9   6     1002.88     1046.07    150.86 o 
   1   9   6       48.67       84.51     69.59 o 
 -13   1   7    11818.76    11241.24    332.88 o 
 -11   1   7     2816.27     2729.37    146.07 o 
  -9   1   7    38272.86    36744.80    662.15 o 
  -7   1   7    21923.71    21824.08    320.63 o 
  -5   1   7      123.26      169.99     95.53 o 
  -3   1   7     9414.87     8500.21    138.89 o 
  -1   1   7    98228.52   101479.06   1746.86 o 
   1   1   7      570.17      771.91     36.64 o 
   3   1   7     4901.32     4546.17    103.54 o 
   5   1   7    41118.09    40870.81    443.64 o 
   7   1   7    10120.16     9711.30    154.99 o 
   9   1   7    31563.62    31831.98    383.82 o 
  11   1   7     5763.53     6238.05    134.04 o 
  13   1   7      728.65      821.18    194.77 o 
 -14   2   7       39.47       28.96     33.04 o 
 -12   2   7     4989.04     4911.51    255.08 o 
 -10   2   7    24478.78    23920.14    489.27 o 
  -8   2   7     2954.23     2939.25     91.87 o 
  -6   2   7    49754.04    49864.08    755.59 o 
  -4   2   7    65773.53    65052.47    941.37 o 
  -2   2   7       12.63       98.49     13.89 o 
   0   2   7    93294.43    93955.33   1056.61 o 
   2   2   7    63139.33    62228.06    785.21 o 
   4   2   7      162.19      139.52     16.87 o 
   6   2   7    27498.14    27005.18    323.55 o 
   8   2   7    37365.46    36929.67    508.04 o 
  10   2   7     2501.59     2436.30    111.47 o 
  12   2   7     7962.37     8154.65    241.80 o 
 -13   3   7     2639.22     2520.02    144.47 o 
 -11   3   7       49.13        3.54     21.65 o 
  -9   3   7      138.97      203.54     38.61 o 
  -7   3   7    11463.52    11355.34    251.74 o 
  -5   3   7     3657.76     3686.99    120.20 o 
  -3   3   7     4597.85     4821.15     96.38 o 
  -1   3   7     1589.22     1514.86     86.74 o 
   1   3   7    20237.41    21583.78    304.84 o 
   3   3   7     6244.13     6236.39    116.65 o 
   5   3   7     8515.57     8424.09    201.56 o 
   7   3   7      564.12      514.83     44.75 o 
   9   3   7      187.08      219.21     35.02 o 
  11   3   7     4651.50     4783.39    180.26 o 
  13   3   7      106.48       46.15     34.63 o 
 -12   4   7      730.08      696.19    111.06 o 
 -10   4   7     9844.32    10329.30    217.73 o 
  -8   4   7     3449.40     3392.49    107.25 o 
  -6   4   7    14927.51    15084.63    313.11 o 
  -4   4   7    16348.44    15860.08    317.66 o 
  -2   4   7     1366.13     1234.82     65.04 o 
   0   4   7    11725.23    11587.03    408.54 o 
   2   4   7     6610.38     6699.94    159.23 o 
   4   4   7       40.13       32.76     13.75 o 
   6   4   7      991.12      998.29     52.03 o 
   8   4   7     4474.72     4660.64    144.66 o 
  10   4   7      592.60      504.02     65.04 o 
  12   4   7      924.50      926.79     89.09 o 
 -11   5   7       22.74       35.51     36.93 o 
  -9   5   7    11364.47    11369.40    233.77 o 
  -7   5   7    20859.26    21233.60    339.20 o 
  -5   5   7       31.66       50.47     21.65 o 
  -3   5   7    24045.66    22790.84    426.91 o 
  -1   5   7    27566.40    25966.65    369.63 o 
   1   5   7     9993.42    10082.41    194.36 o 
   3   5   7    29776.98    30326.59    381.38 o 
   5   5   7    58253.00    59373.36    667.49 o 
   7   5   7      892.91      881.27     92.37 o 
   9   5   7    15131.61    15375.14    364.57 o 
  11   5   7    17768.00    18539.71    432.24 o 
 -10   6   7     5925.87     5961.06    211.32 o 
  -8   6   7      326.82      321.31     55.21 o 
  -6   6   7     2792.38     2882.58    131.72 o 
  -4   6   7    19420.09    19096.46    396.26 o 
  -2   6   7      921.89      895.74     73.75 o 
   0   6   7     6332.45     6033.18    148.79 o 
   2   6   7    15503.89    15302.09    276.70 o 
   4   6   7     1173.13     1160.78     61.07 o 
   6   6   7     9038.42     9020.03    186.67 o 
   8   6   7     6961.78     6962.96    230.54 o 
  10   6   7       49.88       27.17     33.14 o 
  -9   7   7      748.98      783.77     86.09 o 
  -7   7   7       89.30       65.30     34.55 o 
  -5   7   7      137.60       73.34     31.57 o 
  -3   7   7        3.33       22.56     22.82 o 
  -1   7   7       49.11       73.60     31.03 o 
   1   7   7     1051.59     1045.82     69.19 o 
   3   7   7        2.68       28.42     24.25 o 
   5   7   7     2289.44     2386.02     94.61 o 
   7   7   7       82.28       27.31     30.04 o 
  -6   8   7     5616.28     5553.82    304.11 o 
  -4   8   7    18488.21    18067.38    517.95 o 
  -2   8   7       63.28       28.46     29.72 o 
   0   8   7    10350.75    10419.21    327.47 o 
   2   8   7    13496.50    13502.55    286.47 o 
   4   8   7      756.77      791.26     73.64 o 
   6   8   7     6890.50     7333.24    372.48 o 
 -12   0   8    10199.04    10061.59    443.40 o 
 -10   0   8    39281.60    36636.14    977.62 o 
  -8   0   8     5675.60     4901.27    259.63 o 
  -6   0   8    44333.02    44841.01   1058.25 o 
  -4   0   8    19254.24    18508.34    333.68 o 
  -2   0   8       24.91        8.28     11.72 o 
   0   0   8    98036.12   104957.21   2009.81 o 
   2   0   8    48123.42    47162.46   1083.22 o 
   4   0   8     3150.72     3204.60    106.48 o 
   6   0   8    58586.87    55556.09    837.93 o 
   8   0   8    34506.86    33792.93    730.52 o 
  10   0   8     1035.69     1033.66     73.61 o 
  12   0   8    20960.05    20436.31   1112.48 o 
 -13   1   8     3180.66     3122.22    232.38 o 
 -11   1   8     1687.54     1694.74    115.95 o 
  -9   1   8    14971.36    14320.35    444.60 o 
  -7   1   8     8529.72     8654.03    240.81 o 
  -5   1   8       41.91      372.10    146.64 o 
  -3   1   8    28467.79    28231.43    319.92 o 
  -1   1   8    43076.44    45314.74    477.48 o 
   1   1   8      479.69      544.72     37.69 o 
   3   1   8    25559.14    26212.76    326.14 o 
   5   1   8    23247.15    23092.17    285.10 o 
   7   1   8      489.80      529.03     34.10 o 
   9   1   8     9111.05     9074.50    161.73 o 
  11   1   8     4364.04     4173.78    130.36 o 
  13   1   8        1.33      -15.15     23.86 o 
 -14   2   8      107.90      107.71     77.88 o 
 -12   2   8      429.13      468.73     73.83 o 
 -10   2   8     5971.84     5764.00    207.57 o 
  -8   2   8     3098.08     2985.34    170.83 o 
  -6   2   8     3630.24     3679.58    121.24 o 
  -4   2   8     1667.79     1518.71     72.93 o 
  -2   2   8     4987.66     5404.91    107.54 o 
   0   2   8     7962.42     8155.27    147.90 o 
   2   2   8     6440.77     6369.93    114.52 o 
   4   2   8      281.46      266.98     19.85 o 
   6   2   8     1965.26     1874.71    135.59 o 
   8   2   8     2798.53     3027.03    102.95 o 
  10   2   8      113.32       68.26     24.86 o 
  12   2   8     1348.19     1409.40     97.13 o 
 -13   3   8     6916.26     7168.23    261.10 o 
 -11   3   8     2903.04     3051.70    159.34 o 
  -9   3   8    19953.40    20222.32    733.57 o 
  -7   3   8     5165.28     4972.23    154.26 o 
  -5   3   8       60.73      112.43     47.23 o 
  -3   3   8    42344.83    40529.63    498.65 o 
  -1   3   8    48527.77    50336.52    611.56 o 
   1   3   8     1343.29     1301.55     54.24 o 
   3   3   8    60925.79    61739.45    657.32 o 
   5   3   8    50858.41    50543.42    560.04 o 
   7   3   8     3468.40     3323.32    109.93 o 
   9   3   8    23411.74    22969.81    375.93 o 
  11   3   8    10710.70    10809.54    293.51 o 
  13   3   8      155.45      152.45     64.63 o 
 -12   4   8    13126.00    13297.39    288.70 o 
 -10   4   8    12151.71    12011.45    307.97 o 
  -8   4   8       15.45       25.59     20.70 o 
  -6   4   8    37705.74    37762.52   1283.91 o 
  -4   4   8    29474.82    28470.50    498.60 o 
  -2   4   8     3627.38     3698.87     94.58 o 
   0   4   8    23587.53    23225.78    336.16 o 
   2   4   8    18593.86    18238.19    288.87 o 
   4   4   8      493.75      473.71     44.16 o 
   6   4   8    18822.07    19364.98    414.82 o 
   8   4   8     8066.33     7987.94    192.54 o 
  10   4   8      175.51      209.47     46.83 o 
  12   4   8     7790.84     8328.97    267.48 o 
 -11   5   8      376.47      324.83     60.94 o 
  -9   5   8      101.96      117.57     31.83 o 
  -7   5   8     2889.88     2915.26    148.37 o 
  -5   5   8     4076.54     4251.73    153.58 o 
  -3   5   8      940.59      979.43     73.61 o 
  -1   5   8       70.58       96.30     20.73 o 
   1   5   8      292.03      284.74     35.12 o 
   3   5   8     3180.58     3098.51    109.78 o 
   5   5   8       52.15       62.56     22.36 o 
   7   5   8      714.01      746.60     63.15 o 
   9   5   8      559.07      487.71     67.95 o 
  11   5   8      909.10      897.70     90.26 o 
 -10   6   8     5875.39     6031.45    217.82 o 
  -8   6   8     1261.06     1311.17     99.49 o 
  -6   6   8    21613.60    21958.29    454.20 o 
  -4   6   8     7136.23     7072.79    216.86 o 
  -2   6   8     4779.02     4660.70    171.01 o 
   0   6   8    17998.38    17638.11    299.69 o 
   2   6   8    11381.25    11441.06    233.73 o 
   4   6   8      303.87      321.91     38.55 o 
   6   6   8    12902.60    12699.98    233.16 o 
   8   6   8     7333.94     7313.95    311.11 o 
  -7   7   8    15247.68    15782.27    386.25 o 
  -5   7   8     1427.16     1421.42    106.96 o 
  -3   7   8    11438.99    10980.63    297.83 o 
  -1   7   8    16539.08    15770.93    373.86 o 
   1   7   8        3.97       17.88     20.65 o 
   3   7   8    23797.84    23496.35    405.60 o 
   5   7   8     5903.22     5991.55    156.58 o 
   7   7   8       57.12       72.31     29.40 o 
  -6   8   8     2061.42     1897.57    179.14 o 
  -4   8   8     3208.07     3250.89    162.66 o 
  -2   8   8      173.20      122.72    102.74 o 
   0   8   8     5638.41     5628.00    220.61 o 
   2   8   8     2840.54     2889.17    124.54 o 
   4   8   8      189.38      140.86     53.12 o 
 -13   1   9     1960.83     2017.69    138.36 o 
 -11   1   9     4877.73     5005.58    207.41 o 
  -9   1   9    12288.41    11768.80    409.41 o 
  -7   1   9    15207.92    14992.25    346.04 o 
  -5   1   9    11442.63    10557.41    193.81 o 
  -3   1   9    64234.10    65753.44    673.23 o 
  -1   1   9     6204.43     6041.56    127.51 o 
   1   1   9    12567.77    13027.13    213.08 o 
   3   1   9    60424.87    59835.39    548.37 o 
   5   1   9     3249.87     3082.07     78.57 o 
   7   1   9     4753.43     4464.77    127.69 o 
   9   1   9    15601.14    15453.80    234.01 o 
  11   1   9     9671.47    10125.17    222.81 o 
  13   1   9     2527.30     2774.27    142.11 o 
 -12   2   9    25971.48    24991.73    549.06 o 
 -10   2   9     7276.82     7006.41    238.30 o 
  -8   2   9    16048.36    15332.74    357.80 o 
  -6   2   9    51873.53    50853.66    647.43 o 
  -4   2   9    18991.03    19041.18    358.51 o 
  -2   2   9    16214.54    15954.20    239.07 o 
   0   2   9    87583.61    86316.35    999.03 o 
   2   2   9    22170.68    22263.06    323.67 o 
   4   2   9    14540.65    14288.04    204.28 o 
   6   2   9    38400.02    37800.89    520.79 o 
   8   2   9     9883.67     9800.49    208.51 o 
  10   2   9     2603.55     2779.46    107.55 o 
  12   2   9    15028.30    15797.42    378.00 o 
 -13   3   9      387.09      404.17     71.83 o 
 -11   3   9      108.48       73.62     36.56 o 
  -9   3   9     3456.03     3083.79    210.90 o 
  -7   3   9       67.30      106.48     29.72 o 
  -5   3   9       39.48       49.71     21.89 o 
  -3   3   9     3611.85     3451.45    124.44 o 
  -1   3   9     4796.92     4974.81    113.60 o 
   1   3   9     3811.22     3931.82    118.47 o 
   3   3   9     5810.64     5682.87    117.49 o 
   5   3   9     3723.79     3722.15     93.99 o 
   7   3   9     2988.05     3022.73    107.04 o 
   9   3   9     7304.12     7143.79    182.19 o 
  11   3   9      145.13       89.48     33.71 o 
 -12   4   9     6876.06     6884.60    239.99 o 
 -10   4   9     1210.76     1442.55    155.86 o 
  -8   4   9     4611.52     4801.84    167.59 o 
  -6   4   9     6171.92     6316.98    442.66 o 
  -4   4   9     2132.60     2125.43    101.59 o 
  -2   4   9     3722.00     3910.12    222.70 o 
   0   4   9    15387.27    14655.95    244.97 o 
   2   4   9     1708.98     1591.49    154.16 o 
   4   4   9     6391.08     6289.88    135.23 o 
   6   4   9     5759.87     6008.59    164.22 o 
   8   4   9     1308.66     1242.24     75.76 o 
  10   4   9      365.27      364.67     59.66 o 
 -11   5   9     4546.13     4889.50    197.65 o 
  -9   5   9    16229.46    16971.81    312.72 o 
  -7   5   9     5148.79     5234.40    242.69 o 
  -5   5   9     3640.52     3681.91    198.49 o 
  -3   5   9    42451.54    40968.53    691.12 o 
  -1   5   9    18301.86    18092.28    292.06 o 
   1   5   9    10345.25    10296.34    207.13 o 
   3   5   9    40403.38    40746.18    566.28 o 
   5   5   9    14374.62    14369.19    267.46 o 
   7   5   9     4943.15     5073.19    211.00 o 
   9   5   9    21762.10    21043.42    463.64 o 
 -10   6   9     1955.37     2050.95    169.18 o 
  -8   6   9     1119.53     1098.70     94.11 o 
  -6   6   9    13589.12    13500.12    337.93 o 
  -4   6   9     3247.79     3310.64    205.88 o 
  -2   6   9     2665.54     2543.59    126.16 o 
   0   6   9    12630.08    12131.62    237.66 o 
   2   6   9     4625.63     4577.34    139.61 o 
   4   6   9     1468.58     1451.02     71.62 o 
   6   6   9    13572.94    13968.41    253.57 o 
   8   6   9     2251.01     2097.47    168.39 o 
  -7   7   9       89.34       85.74     38.61 o 
  -5   7   9       13.71       31.30     25.88 o 
  -3   7   9     1345.49     1519.37    104.90 o 
  -1   7   9      255.32      256.41     56.21 o 
   1   7   9        3.95       32.87     20.10 o 
   3   7   9      332.20      393.11     53.51 o 
   5   7   9      397.03      492.38     53.31 o 
   7   7   9       10.32      -10.26     27.07 o 
  -4   8   9     1452.19     1474.44    117.84 o 
  -2   8   9     3395.16     3427.05    171.18 o 
   0   8   9    13390.09    13552.52    372.09 o 
   2   8   9     3583.57     3382.10    176.51 o 
   4   8   9     2808.45     2862.62    130.00 o 
 -14   0  10     9399.04     9510.68    462.88 o 
 -12   0  10    11716.30    12084.88    507.08 o 
 -10   0  10       77.47       86.16     53.02 o 
  -8   0  10    15945.22    15347.62    526.28 o 
  -6   0  10    41781.13    41495.55   1014.47 o 
  -4   0  10       43.48       67.21     22.83 o 
  -2   0  10    55941.97    57784.53    871.99 o 
   0   0  10    78728.41    82293.92   1706.36 o 
   2   0  10     2232.55     2098.36     79.53 o 
   4   0  10    61637.20    57703.69    880.10 o 
   6   0  10    54768.32    52361.02    819.26 o 
   8   0  10     4618.42     4496.83    159.57 o 
  10   0  10    14840.94    15443.45    345.37 o 
  12   0  10    26557.94    27382.85    555.57 o 
 -13   1  10       31.12       45.10     38.56 o 
 -11   1  10     4742.87     4722.26    205.01 o 
  -9   1  10    12873.03    12760.81    339.75 o 
  -7   1  10     3859.75     3911.89    160.24 o 
  -5   1  10     9969.70    10107.62    195.68 o 
  -3   1  10    26034.88    26563.55    319.26 o 
  -1   1  10     6633.27     6666.26    122.27 o 
   1   1  10     4707.46     4548.40    102.13 o 
   3   1  10    18296.61    17371.28    265.12 o 
   5   1  10     1703.14     1754.28     60.73 o 
   7   1  10     5068.41     4813.64    109.50 o 
   9   1  10     8108.02     7784.88    185.03 o 
  11   1  10       95.73       65.95     29.76 o 
  13   1  10     3721.53     3881.05    214.16 o 
 -12   2  10     1173.70     1307.67    118.89 o 
 -10   2  10       16.90       25.41     25.88 o 
  -8   2  10      379.43      337.52     57.43 o 
  -6   2  10     6153.41     6246.42    149.57 o 
  -4   2  10      999.54      937.73     52.91 o 
  -2   2  10       29.90       39.26     14.35 o 
   0   2  10     4195.05     4100.67     88.70 o 
   2   2  10     3773.46     3845.46     84.19 o 
   4   2  10      924.61      911.86     74.91 o 
   6   2  10      682.11      655.61     51.59 o 
   8   2  10      332.26      294.38     56.89 o 
  10   2  10      402.16      356.15     47.87 o 
  12   2  10     1690.46     1681.90    111.77 o 
 -13   3  10      118.64      148.88     52.95 o 
 -11   3  10     6737.21     7048.86    252.26 o 
  -9   3  10    13308.07    13722.47    352.62 o 
  -7   3  10     1826.31     1911.16     97.61 o 
  -5   3  10    28945.47    28940.61    514.64 o 
  -3   3  10    32098.31    32567.13    558.93 o 
  -1   3  10     1136.47     1110.84     52.23 o 
   1   3  10    28994.25    28770.25    405.77 o 
   3   3  10    56120.82    54788.09    608.38 o 
   5   3  10     2446.22     2415.42    105.98 o 
   7   3  10    19653.77    19165.80    332.65 o 
   9   3  10    29996.20    30058.78    471.85 o 
  11   3  10     1580.57     1700.35    112.50 o 
 -12   4  10    10876.19    11423.65    405.81 o 
 -10   4  10      770.89      629.91    116.04 o 
  -8   4  10    14745.32    15047.25    345.44 o 
  -6   4  10    25606.35    25227.90    480.97 o 
  -4   4  10     2857.53     2991.73    125.88 o 
  -2   4  10    27459.05    27685.46    527.82 o 
   0   4  10    34458.89    34433.04    473.75 o 
   2   4  10      331.89      312.97     44.86 o 
   4   4  10    11487.55    11604.47    201.09 o 
   6   4  10    19317.61    19628.29    348.10 o 
   8   4  10      667.26      572.00     57.09 o 
  10   4  10     6690.32     6804.19    233.37 o 
 -11   5  10      159.49      209.00     56.21 o 
  -9   5  10      771.04      773.48     80.85 o 
  -7   5  10       29.19        2.64     21.09 o 
  -5   5  10      137.24      150.92     36.27 o 
  -3   5  10     1862.25     1748.59    100.30 o 
  -1   5  10      123.03      482.21     84.51 o 
   1   5  10     1709.13     1794.86     79.74 o 
   3   5  10        5.16       47.21     21.16 o 
   5   5  10       24.57       59.88     28.22 o 
   7   5  10      348.19      337.96     82.84 o 
   9   5  10       79.49       33.20     39.77 o 
 -10   6  10       96.43       84.99     62.14 o 
  -8   6  10     5163.72     5459.81    208.66 o 
  -6   6  10    10366.91    10659.10    295.15 o 
  -4   6  10      959.55      969.39     88.70 o 
  -2   6  10    13724.75    13406.03    342.60 o 
   0   6  10    13734.76    13794.42    343.41 o 
   2   6  10       30.06       50.66     26.00 o 
   4   6  10     6177.65     6372.80    179.54 o 
   6   6  10     8490.17     8852.15    309.04 o 
   8   6  10      793.96      709.75    108.58 o 
  -7   7  10      202.51      201.56    119.31 o 
  -5   7  10     7533.59     7299.99    261.22 o 
  -3   7  10    28155.35    27121.43    558.24 o 
  -1   7  10      498.03      383.70    114.36 o 
   1   7  10    15539.93    15993.12    557.52 o 
   3   7  10    14884.90    14757.36    305.81 o 
   5   7  10     1430.15     1388.75     94.02 o 
   7   7  10     6822.28     6877.42    357.51 o 
  -2   8  10      776.88      820.71    305.00 o 
   0   8  10     2660.87     2617.06    156.08 o 
   2   8  10      582.75      463.82     84.24 o 
 -13   1  11     1049.49      984.33    110.22 o 
 -11   1  11     6692.68     6716.52    324.37 o 
  -9   1  11    15540.22    15292.61    385.82 o 
  -7   1  11      141.40      293.75    132.57 o 
  -5   1  11    49921.39    49757.60    648.85 o 
  -3   1  11    23839.81    24157.10    304.13 o 
  -1   1  11     2547.02     2697.47     75.53 o 
   1   1  11    32970.04    32492.70    445.06 o 
   3   1  11    33916.61    31135.62   1516.23 o 
   5   1  11     1099.43     1096.78     50.16 o 
   7   1  11    20919.13    19911.02    281.44 o 
   9   1  11     9058.13     9083.14    208.14 o 
  11   1  11      101.52      100.96     41.58 o 
 -12   2  11     9466.34     9939.40    338.11 o 
 -10   2  11       41.09       65.36     35.72 o 
  -8   2  11    26023.74    25999.75    530.96 o 
  -6   2  11    28468.62    27712.16    413.68 o 
  -4   2  11     3031.53     3219.33    103.06 o 
  -2   2  11    47446.54    47081.98    515.32 o 
   0   2  11    23142.02    22384.69    284.39 o 
   2   2  11     1744.78     1806.51     72.61 o 
   4   2  11    40622.51    39911.34    573.37 o 
   6   2  11    20858.58    20287.15    348.00 o 
   8   2  11      822.05      753.65     60.39 o 
  10   2  11    18068.54    18089.69    335.77 o 
  12   2  11     8822.61     9712.78    291.57 o 
 -11   3  11     4021.06     4019.38    191.31 o 
  -9   3  11     1162.65     1109.15    237.94 o 
  -7   3  11      606.43      732.66    112.72 o 
  -5   3  11     3512.39     3377.28    135.04 o 
  -3   3  11     7720.78     7493.08    210.91 o 
  -1   3  11      113.77      153.39     34.59 o 
   1   3  11     8523.26     8589.50    195.27 o 
   3   3  11     5363.86     5233.28    137.30 o 
   5   3  11      552.54      555.38     52.04 o 
   7   3  11     4087.60     4075.62    133.80 o 
   9   3  11     4698.33     4793.42    153.51 o 
  11   3  11      419.45      422.86     57.09 o 
 -12   4  11     1359.14     1192.14    174.10 o 
 -10   4  11      147.72       58.40     35.43 o 
  -8   4  11     9594.86     9777.81    268.73 o 
  -6   4  11    10310.86     9922.42    264.77 o 
  -4   4  11     2208.35     2236.43    112.49 o 
  -2   4  11    15901.58    16140.74    354.40 o 
   0   4  11     6297.84     6532.11    155.14 o 
   2   4  11        2.13        2.16     14.68 o 
   4   4  11     8101.58     8011.88    164.55 o 
   6   4  11     5292.07     5468.69    163.83 o 
   8   4  11       15.43       26.26     30.91 o 
  10   4  11     2732.86     2884.94    164.10 o 
 -11   5  11     8907.39     9790.77    388.68 o 
  -9   5  11     8202.17     8358.32    328.73 o 
  -7   5  11      438.16      384.04     60.40 o 
  -5   5  11    18662.00    18448.61    407.56 o 
  -3   5  11    17448.80    17210.04    385.02 o 
  -1   5  11      604.89      513.68     91.17 o 
   1   5  11    28692.74    28274.83    430.95 o 
   3   5  11    19656.07    19429.02    339.96 o 
   5   5  11       52.94       31.16     21.05 o 
   7   5  11    23457.52    23709.70    421.45 o 
   9   5  11    16076.52    16681.64    338.90 o 
  -8   6  11     7228.50     7767.75    259.78 o 
  -6   6  11     4757.82     4889.43    195.68 o 
  -4   6  11       12.70       12.79     43.91 o 
  -2   6  11     9707.70     9643.21    386.69 o 
   0   6  11    11872.63    11356.66    312.96 o 
   2   6  11       96.02       67.82     25.37 o 
   4   6  11     8420.22     8713.99    268.32 o 
   6   6  11     6989.07     7152.64    210.11 o 
   8   6  11      235.62      253.44     50.37 o 
  -7   7  11       38.31       27.34     29.86 o 
  -5   7  11      315.89      328.56     62.07 o 
  -3   7  11      311.80      326.49     64.40 o 
  -1   7  11       29.74       26.27     53.85 o 
   1   7  11      120.04      111.42     70.42 o 
   3   7  11      409.43      340.93     52.09 o 
   5   7  11      202.65      158.37     42.37 o 
   0   8  11     7501.07     7416.74    352.65 o 
   2   8  11      350.66      325.07     77.06 o 
 -12   0  12     4032.62     3945.63    282.31 o 
  -8   0  12    31499.31    30861.03    864.54 o 
  -6   0  12    10560.41     9839.94    389.12 o 
  -4   0  12    13861.21    13812.42    301.68 o 
  -2   0  12    46387.59    48645.69    767.71 o 
   0   0  12    22481.46    23091.52    413.50 o 
   2   0  12     8510.54     9937.37    348.83 o 
   4   0  12    67077.53    64676.30   1430.82 o 
   6   0  12    11768.01    11240.10    318.29 o 
   8   0  12     5837.31     5894.48    189.58 o 
  10   0  12    23719.89    23140.02    473.59 o 
  12   0  12     4347.53     4427.54    279.00 o 
 -13   1  12      714.18      553.19     90.83 o 
 -11   1  12     6109.01     6029.80    241.25 o 
  -9   1  12     2583.41     2384.65    138.88 o 
  -7   1  12     3387.00     3294.78    153.23 o 
  -5   1  12    17631.66    17609.48    302.34 o 
  -3   1  12     4263.37     4336.97    101.44 o 
  -1   1  12     2902.60     3011.32     83.42 o 
   1   1  12    18319.94    18353.15    272.57 o 
   3   1  12     9972.20     9369.78    390.03 o 
   5   1  12     2977.52     2767.20    100.84 o 
   7   1  12    14382.89    14327.54    273.98 o 
   9   1  12     2992.15     2807.28    112.15 o 
  11   1  12     1921.38     2072.83    101.61 o 
 -12   2  12       50.63       75.59     41.07 o 
 -10   2  12     1373.54     1303.54    122.71 o 
  -8   2  12     1368.20     1293.57    103.20 o 
  -6   2  12      443.48      493.68     51.90 o 
  -4   2  12     1198.18     1102.02     63.27 o 
  -2   2  12     1332.62     1408.71     54.88 o 
   0   2  12     2625.74     2649.80     80.77 o 
   2   2  12       43.43       64.87     20.32 o 
   4   2  12     5013.99     5191.42    181.35 o 
   6   2  12      797.63      863.64     62.59 o 
   8   2  12      148.45      202.87     38.47 o 
  10   2  12     1665.48     1847.54     96.16 o 
  12   2  12       65.58       23.97     30.41 o 
 -11   3  12    12597.09    12418.64    543.89 o 
  -9   3  12     5008.87     4665.06    258.43 o 
  -7   3  12     6319.68     6296.65    202.12 o 
  -5   3  12    31672.11    31535.61    465.79 o 
  -3   3  12     4357.78     4478.95    163.19 o 
  -1   3  12     6933.64     6969.28    157.83 o 
   1   3  12    33484.50    33431.80    476.50 o 
   3   3  12    20464.31    20148.17    332.41 o 
   5   3  12     8997.12     8978.13    210.16 o 
   7   3  12    35239.58    35013.76    531.19 o 
   9   3  12     8248.91     8965.33    224.29 o 
  11   3  12     3579.86     3853.08    148.13 o 
 -10   4  12     3024.10     2935.57    165.43 o 
  -8   4  12    23908.21    24418.71    588.12 o 
  -6   4  12     7609.45     7550.78    232.52 o 
  -4   4  12     5137.51     4988.02    179.47 o 
  -2   4  12    38885.37    37445.47    663.64 o 
   0   4  12    11768.33    11728.95    229.02 o 
   2   4  12     7256.00     7284.99    176.83 o 
   4   4  12    20431.70    21089.84    384.09 o 
   6   4  12     4851.88     4893.52    169.82 o 
   8   4  12     2774.06     2869.09    159.67 o 
  10   4  12     6710.69     6619.43    242.08 o 
  -9   5  12      116.41      122.62     66.28 o 
  -7   5  12        1.57       26.51     23.83 o 
  -5   5  12        3.13        9.94     21.09 o 
  -3   5  12      273.69      244.88     49.74 o 
  -1   5  12     1193.90     1160.41     93.45 o 
   1   5  12     1765.14     1718.27     89.99 o 
   3   5  12     1129.82     1117.27     73.50 o 
   5   5  12      341.02      331.61     64.67 o 
   7   5  12      606.49      657.37     68.20 o 
   9   5  12       12.91       38.85     29.68 o 
  -8   6  12     7880.68     7939.88    271.02 o 
  -6   6  12      829.79      710.35    101.95 o 
  -4   6  12     3702.80     3632.03    182.66 o 
  -2   6  12    12901.21    12681.91    338.84 o 
   0   6  12     2412.10     2332.46    205.76 o 
   2   6  12     7212.74     7008.84    191.47 o 
   4   6  12    13394.90    14024.21    378.99 o 
   6   6  12     1724.73     2046.01    139.07 o 
   8   6  12     2320.02     2410.42    227.27 o 
  -5   7  12    16459.41    16885.73    657.71 o 
  -3   7  12     8659.38     8693.29    287.20 o 
  -1   7  12     3075.65     3235.84    171.57 o 
   1   7  12    21815.22    21421.52    503.50 o 
   3   7  12     4628.49     4814.73    167.16 o 
   5   7  12     1134.11     1406.80    125.26 o 
 -11   1  13    11321.66    10990.80    387.68 o 
  -9   1  13      985.72      946.19    212.22 o 
  -7   1  13    12688.92    12095.43    326.69 o 
  -5   1  13    24126.10    24536.65    390.09 o 
  -3   1  13     2024.07     2097.09     71.22 o 
  -1   1  13    10860.42    11048.26    201.54 o 
   1   1  13    44050.23    45144.41    896.74 o 
   3   1  13     1906.50     1789.98    100.27 o 
   5   1  13    19139.84    17758.10    391.82 o 
   7   1  13    17998.19    17949.20    326.86 o 
   9   1  13      217.40      199.63     38.20 o 
  11   1  13     6084.05     6596.21    192.97 o 
 -12   2  13      235.50      187.23     60.90 o 
 -10   2  13    11087.70    11059.67    337.13 o 
  -8   2  13    21894.65    21859.67    486.35 o 
  -6   2  13      910.34      853.47     82.04 o 
  -4   2  13    28033.91    27804.63    425.15 o 
  -2   2  13    55745.70    55589.02    612.42 o 
   0   2  13      306.16      394.85     52.03 o 
   2   2  13    39990.58    39975.80    548.56 o 
   4   2  13    27764.83    27031.48    525.22 o 
   6   2  13     2030.30     1908.69     90.43 o 
   8   2  13    10549.61    10700.27    243.71 o 
  10   2  13    16520.17    16317.45    328.52 o 
 -11   3  13     2900.23     2613.04    160.56 o 
  -9   3  13      245.67      108.18    126.77 o 
  -7   3  13     1244.52     1301.66    103.37 o 
  -5   3  13     3085.77     3064.40    113.44 o 
  -3   3  13     1669.79     1677.01     79.07 o 
  -1   3  13     1135.19     1110.95     51.55 o 
   1   3  13     3154.59     3092.08    107.44 o 
   3   3  13     1186.26     1255.97    100.60 o 
   5   3  13     1251.38     1162.48     95.55 o 
   7   3  13     3462.64     3522.60    131.90 o 
   9   3  13       66.12       68.59     27.69 o 
 -10   4  13     2460.81     2468.80    155.42 o 
  -8   4  13     5759.38     5795.27    225.67 o 
  -6   4  13     1039.12      979.02    131.81 o 
  -4   4  13     3474.43     3334.06    149.64 o 
  -2   4  13    15106.77    14493.69    348.44 o 
   0   4  13       80.04       83.97     46.60 o 
   2   4  13     8207.61     8349.91    197.43 o 
   4   4  13     1288.04     1553.70    110.71 o 
   6   4  13      573.08      433.31     55.11 o 
   8   4  13     1434.27     1497.22     93.62 o 
  10   4  13     2137.16     2310.68    213.98 o 
  -9   5  13        9.51       53.02     48.05 o 
  -7   5  13    13045.71    13400.74    356.26 o 
  -5   5  13    13550.17    13957.39    572.91 o 
  -3   5  13     1201.76     1207.53     99.83 o 
  -1   5  13    11924.68    11491.19    314.10 o 
   1   5  13    34069.29    34341.19    517.28 o 
   3   5  13     3435.14     3587.40    131.72 o 
   5   5  13    17098.55    17586.90    435.60 o 
   7   5  13    24587.07    26446.91    533.67 o 
  -8   6  13     6721.33     7474.08    362.48 o 
  -6   6  13      445.55      462.78     76.39 o 
  -4   6  13     6257.61     6174.46    232.04 o 
  -2   6  13     6423.45     6424.56    236.37 o 
   0   6  13     1176.22     1015.90     98.15 o 
   2   6  13     2552.53     2426.85    134.34 o 
   4   6  13    13020.43    12845.08    334.14 o 
   6   6  13       42.41       45.99     36.12 o 
  -5   7  13       22.92       81.19     57.99 o 
  -3   7  13        6.74        9.94     31.63 o 
  -1   7  13      162.05      156.74     52.95 o 
   1   7  13     1497.52     1540.01    171.63 o 
   3   7  13      433.50      279.04     51.31 o 
 -12   0  14        3.29       51.37     56.34 o 
 -10   0  14    20082.41    20329.85    700.57 o 
  -8   0  14    10268.33    10382.46    440.25 o 
  -6   0  14      999.82     1140.75    134.30 o 
  -4   0  14    28507.25    28984.41    778.01 o 
  -2   0  14    24996.51    25473.79    467.31 o 
   0   0  14    16506.24    16318.38    333.56 o 
   2   0  14    17725.04    17626.97    528.86 o 
   6   0  14      409.06      192.26     62.98 o 
   8   0  14    39294.21    36897.45    979.11 o 
  10   0  14    13011.59    12762.48    508.96 o 
 -11   1  14     3076.62     2664.32    192.53 o 
  -9   1  14      880.25      821.68     93.19 o 
  -7   1  14    11762.13    10814.11    307.49 o 
  -5   1  14    11125.95    10991.08    362.36 o 
  -3   1  14      568.71      646.33     54.71 o 
  -1   1  14    20542.61    21404.31    293.34 o 
   1   1  14    24001.98    24903.24    376.85 o 
   3   1  14        3.26        7.95     14.08 o 
   5   1  14     9532.50     9433.14    268.25 o 
   7   1  14     7827.91     7558.70    195.18 o 
   9   1  14        4.19       29.99     23.34 o 
  11   1  14     3461.24     3665.24    144.49 o 
 -10   2  14     4351.88     3929.01    193.53 o 
  -8   2  14      433.70      347.28     63.86 o 
  -6   2  14      142.56      174.35     58.83 o 
  -4   2  14     2854.06     2692.88    140.47 o 
  -2   2  14     7488.67     7605.75    181.77 o 
   0   2  14     1513.46     1495.29     62.44 o 
   2   2  14       94.91       96.57     24.96 o 
   4   2  14     2676.47     2627.36    132.57 o 
   6   2  14     3498.84     3390.50    126.01 o 
   8   2  14     3157.27     3324.83    130.53 o 
  10   2  14      207.90      151.94     38.17 o 
 -11   3  14     4864.80     4789.82    223.77 o 
  -9   3  14     1150.18     1120.69    154.20 o 
  -7   3  14    12660.85    12939.39    348.87 o 
  -5   3  14     7669.73     7892.91    196.01 o 
  -3   3  14      713.30      721.67     59.29 o 
  -1   3  14    34334.01    34622.40    503.83 o 
   1   3  14    29814.65    31273.40    471.41 o 
   3   3  14     3491.90     3301.61    152.75 o 
   5   3  14    25889.40    25469.58    527.93 o 
   7   3  14    16307.61    16221.14    323.98 o 
   9   3  14      470.45      568.39     65.85 o 
 -10   4  14     7767.94     8019.57    294.10 o 
  -8   4  14    14735.26    15193.78    403.06 o 
  -6   4  14      445.70      420.43     53.89 o 
  -4   4  14    26436.50    25658.60    524.51 o 
  -2   4  14    12120.45    11794.90    315.67 o 
   0   4  14        4.09       20.71     19.07 o 
   2   4  14    24434.37    24496.89    464.30 o 
   4   4  14    10522.77    10737.82    311.35 o 
   6   4  14      525.78      453.93     72.10 o 
   8   4  14     5302.15     5286.95    177.08 o 
  -7   5  14      178.41      158.59     78.71 o 
  -5   5  14     2475.65     2344.67    279.59 o 
  -3   5  14     2139.44     2025.03    326.01 o 
  -1   5  14      128.98      170.19     74.57 o 
   1   5  14        8.57       30.29     32.53 o 
   3   5  14      128.12      193.79     45.68 o 
   5   5  14     1490.63     1481.38    121.88 o 
   7   5  14       16.00       18.62     30.95 o 
  -6   6  14      642.35      801.54     97.23 o 
  -4   6  14    14573.39    13866.74    381.21 o 
  -2   6  14     4794.92     4682.59    204.41 o 
   0   6  14     1021.93     1043.38    103.93 o 
   2   6  14     9453.00    10176.83    321.70 o 
   4   6  14     4466.05     4568.91    210.72 o 
   6   6  14        3.50       21.07     35.55 o 
  -3   7  14      615.58      457.49     80.28 o 
  -1   7  14    12969.60    12865.64    380.84 o 
   1   7  14    11410.78    11430.02    359.20 o 
   3   7  14       26.76       31.48     54.68 o 
 -11   1  15     4117.09     4042.66    201.25 o 
  -9   1  15     3653.48     3458.82    220.01 o 
  -7   1  15    10181.25    10377.14    302.22 o 
  -5   1  15    12281.72    11551.92    314.06 o 
  -3   1  15     2744.01     2838.52    154.10 o 
  -1   1  15    64368.59    67533.24    848.18 o 
   1   1  15     2279.89     2137.88    110.78 o 
   3   1  15     8850.95     8383.74    244.48 o 
   5   1  15    17302.82    17325.52    400.35 o 
   7   1  15     7299.69     6586.89    234.74 o 
   9   1  15     3515.41     3369.63    133.20 o 
 -10   2  15    20273.96    21298.78    518.66 o 
  -8   2  15     6238.87     6370.60    240.48 o 
  -6   2  15     6298.01     6332.74    225.84 o 
  -4   2  15    37675.06    37770.57    555.25 o 
  -2   2  15     7470.76     7773.15    190.00 o 
   0   2  15     6826.45     6678.46    168.42 o 
   2   2  15    25254.91    25289.11    901.60 o 
   4   2  15    13863.90    13498.23    350.24 o 
   6   2  15     5158.41     4989.15    198.62 o 
   8   2  15    19822.17    20253.25    381.06 o 
  10   2  15     4185.22     4212.70    174.61 o 
  -9   3  15       27.60       58.27     34.22 o 
  -7   3  15     4254.59     4328.18    191.41 o 
  -5   3  15      311.09      359.01     49.22 o 
  -3   3  15     3214.40     3383.94    124.15 o 
  -1   3  15      991.88      952.09     84.03 o 
   1   3  15     3889.25     3883.92    130.26 o 
   3   3  15     1018.70     1173.64    164.14 o 
   5   3  15     6535.44     6269.47    226.15 o 
   7   3  15      655.14      733.68     87.31 o 
   9   3  15      261.84      210.40     44.69 o 
  -8   4  15      388.92      362.39     70.31 o 
  -6   4  15     1863.95     1800.94     97.02 o 
  -4   4  15    11163.39    11451.72    254.74 o 
  -2   4  15      378.38      398.95     50.56 o 
   0   4  15     2977.01     2750.28    145.13 o 
   2   4  15     4542.70     4558.07    148.31 o 
   4   4  15     5407.45     5026.36    216.09 o 
   6   4  15     2208.80     2150.29    137.65 o 
   8   4  15     4557.23     4573.94    167.66 o 
  -7   5  15    15649.38    16520.74    344.39 o 
  -5   5  15     8587.50     8849.51    288.18 o 
  -3   5  15     5291.52     5394.17    216.23 o 
  -1   5  15    22599.16    23073.43    517.20 o 
   1   5  15     8437.03     8332.72    278.60 o 
   3   5  15     4887.30     4565.83    203.73 o 
   5   5  15    19986.03    20810.92    753.78 o 
   7   5  15     4832.07     5052.01    224.66 o 
  -6   6  15     3413.61     3988.74    270.56 o 
  -4   6  15     5224.08     5396.73    229.10 o 
  -2   6  15     3587.32     3744.71    188.28 o 
   0   6  15     1176.55     1251.31    187.36 o 
   2   6  15    11126.17    11622.50    356.18 o 
   4   6  15     1157.27     1354.52    131.81 o 
  -1   7  15     1063.51      926.74    149.21 o 
 -10   0  16    12340.71    11564.72    503.76 o 
  -8   0  16      319.07      420.94    101.09 o 
  -6   0  16    24895.54    23364.98    710.07 o 
  -4   0  16    21044.03    21460.76    636.68 o 
  -2   0  16       24.88      439.09     77.88 o 
   0   0  16    11880.19    12139.18    415.94 o 
   2   0  16    43511.89    43643.69   1060.36 o 
   4   0  16     1411.65     1245.48    137.65 o 
   6   0  16    15512.34    13589.23    500.02 o 
   8   0  16    20951.95    19925.77    667.15 o 
  -9   1  16     3294.37     3269.05    171.72 o 
  -7   1  16     9716.45     9342.73    289.10 o 
  -5   1  16     1412.55     1225.50     98.49 o 
  -3   1  16     7251.78     7294.12    182.61 o 
  -1   1  16    12136.75    12714.38    211.87 o 
   1   1  16     1447.18     1505.78     94.97 o 
   3   1  16     3964.65     3800.20    410.32 o 
   5   1  16    10108.27    10233.28    294.73 o 
   7   1  16      775.84      636.60     82.03 o 
   9   1  16     3351.06     3294.11    135.72 o 
 -10   2  16      802.85     1001.86    112.51 o 
  -8   2  16       90.08       45.57     29.86 o 
  -6   2  16     2828.36     2743.89    224.90 o 
  -4   2  16      910.98     1094.11    128.20 o 
  -2   2  16        0.66       25.85     21.96 o 
   0   2  16       50.46       40.92     20.48 o 
   2   2  16     3950.53     3763.94    162.53 o 
   4   2  16      252.61      360.14     62.68 o 
   6   2  16      144.18      188.14     50.02 o 
   8   2  16      619.61      570.80     83.79 o 
  -9   3  16     7137.98     8356.96    296.93 o 
  -7   3  16    15483.09    16406.90    419.01 o 
  -5   3  16     1311.50     1324.07     85.86 o 
  -3   3  16    17880.40    17964.94    335.71 o 
  -1   3  16    18804.40    19104.59    437.57 o 
   1   3  16      795.14      942.48    115.08 o 
   3   3  16    11243.67    11076.91    315.54 o 
   5   3  16    24578.96    23884.86    521.48 o 
   7   3  16     1404.85     1435.41    118.97 o 
  -8   4  16      187.44       76.94     40.96 o 
  -6   4  16     8199.47     8641.18    229.11 o 
  -4   4  16    20008.43    20648.59    380.06 o 
  -2   4  16     1583.95     1432.01    153.41 o 
   0   4  16    13610.62    13011.08    430.15 o 
   2   4  16    17531.01    17621.12    429.06 o 
   4   4  16     2425.99     2513.74    147.88 o 
   6   4  16     7925.92     8040.61    306.20 o 
  -7   5  16      357.72      356.16     57.71 o 
  -5   5  16       26.57       36.21     30.80 o 
  -3   5  16      123.42       95.63     31.91 o 
  -1   5  16      497.12      523.20    182.31 o 
   1   5  16       28.63       54.16     42.88 o 
   3   5  16     1046.02      885.24    130.97 o 
   5   5  16        1.76       39.77     40.56 o 
  -4   6  16     6110.76     6248.51    255.06 o 
  -2   6  16       63.36       60.25     43.83 o 
   0   6  16     3892.56     3588.25    217.51 o 
   2   6  16     6538.85     6639.96    266.46 o 
  -9   1  17     7152.42     7103.04    389.24 o 
  -7   1  17    13409.41    12375.94    345.86 o 
  -5   1  17      472.66      387.12     64.43 o 
  -3   1  17    15722.82    16433.80    305.29 o 
  -1   1  17    19571.88    20202.89    338.88 o 
   1   1  17       81.32       37.36     25.46 o 
   3   1  17    28530.86    27015.89    540.10 o 
   5   1  17    10655.71    10406.77    303.59 o 
   7   1  17      650.21      668.51     86.71 o 
  -8   2  17      252.76      245.73     61.31 o 
  -6   2  17    20043.18    19270.78    471.89 o 
  -4   2  17    10026.45    10299.97    242.35 o 
  -2   2  17      407.50      335.34     47.18 o 
   0   2  17    23233.84    24202.41    396.70 o 
   2   2  17    19424.21    18962.51    428.26 o 
   4   2  17     1368.28     1145.52     99.59 o 
   6   2  17    17967.76    17470.41    430.78 o 
   8   2  17     9821.28     9878.91    318.58 o 
  -9   3  17     3884.31     4024.35    229.95 o 
  -7   3  17     1426.69     1322.80    193.19 o 
  -5   3  17        1.61      -13.42     22.38 o 
  -3   3  17     4485.80     4389.90    151.72 o 
  -1   3  17     3027.33     3225.97    160.15 o 
   1   3  17       17.87     1391.84    167.35 o 
   3   3  17      786.97     1065.73     98.79 o 
   5   3  17     3535.86     3448.52    171.29 o 
   7   3  17       87.20      123.39     88.65 o 
  -8   4  17       81.56       -3.31     34.80 o 
  -6   4  17     8939.87     9041.53    297.81 o 
  -4   4  17     2313.15     2434.51    117.14 o 
  -2   4  17       19.86       86.99     40.45 o 
   0   4  17     5361.78     5515.39    221.63 o 
   2   4  17     7499.36     7822.39    267.43 o 
   4   4  17      200.39      176.61     52.95 o 
   6   4  17     2541.79     2460.50    151.85 o 
  -5   5  17      277.99      255.51     55.78 o 
  -3   5  17    14720.55    15078.86    413.50 o 
  -1   5  17    10492.59    10781.62    339.06 o 
   1   5  17      424.36      610.71    269.31 o 
   3   5  17    14858.19    16232.62    432.83 o 
   5   5  17    12893.98    13229.30    528.77 o 
  -2   6  17      206.33      192.23     79.54 o 
   0   6  17     5842.65     5763.83    332.40 o 
  -8   0  18     5823.57     5342.43    314.16 o 
  -6   0  18    20644.64    21089.25    674.02 o 
  -4   0  18     3924.63     4152.17    239.17 o 
  -2   0  18     3104.89     2948.38    189.25 o 
   0   0  18    21485.04    21285.87    622.89 o 
   2   0  18     9105.92     9631.88    389.87 o 
   4   0  18     6406.11     6423.14    319.33 o 
   6   0  18    17013.39    16042.00    573.71 o 
   8   0  18     3999.23     3559.95    260.69 o 
  -9   1  18     5019.57     4910.05    220.15 o 
  -7   1  18     1673.83     1586.62    122.45 o 
  -5   1  18     2872.96     2674.64    143.17 o 
  -3   1  18    12973.83    13690.66    337.67 o 
  -1   1  18     4538.07     4626.78    154.48 o 
   1   1  18     2607.79     2618.25    142.72 o 
   3   1  18    13227.35    12958.15    445.88 o 
   5   1  18     3908.80     3958.46    180.73 o 
   7   1  18      838.89      795.15     92.40 o 
  -8   2  18     1815.23     1736.17    150.10 o 
  -6   2  18     2160.59     2169.92    135.83 o 
  -4   2  18       10.63        8.28     23.43 o 
  -2   2  18      407.46      379.88     70.44 o 
   0   2  18     1713.40     1758.42    110.61 o 
   2   2  18     1962.71     2043.13    121.97 o 
   4   2  18      272.65      273.22     57.10 o 
   6   2  18      975.60      925.89    100.22 o 
  -7   3  18     4577.32     4702.15    212.77 o 
  -5   3  18     3061.29     3179.83    165.47 o 
  -3   3  18    17878.76    19353.79    369.36 o 
  -1   3  18     6135.56     6254.35    404.91 o 
   1   3  18     4815.67     4516.89    322.34 o 
   3   3  18    20690.79    20278.77    610.17 o 
   5   3  18     3992.06     3900.22    201.76 o 
  -6   4  18    11560.08    12424.34    364.17 o 
  -4   4  18     7027.07     7236.74    212.54 o 
  -2   4  18     2953.89     2864.61    161.43 o 
   0   4  18    20865.75    21164.39    499.20 o 
   2   4  18     5037.65     5243.66    307.39 o 
   4   4  18     1980.53     2016.68    141.20 o 
  -5   5  18        0.29       28.28     34.92 o 
  -3   5  18      148.11      188.59     54.74 o 
  -1   5  18        5.88       30.58     38.61 o 
   1   5  18      213.00      218.74     99.43 o 
  -7   1  19     2121.60     2158.46    139.45 o 
  -5   1  19     7065.94     7391.57    249.72 o 
  -3   1  19    16508.48    16511.27    383.78 o 
  -1   1  19     1054.51     1074.36    127.66 o 
   1   1  19     7972.16     7627.13    309.63 o 
   3   1  19    18634.03    19056.90    436.92 o 
   5   1  19      676.59      759.16    127.63 o 
  -8   2  19     6725.15     6609.43    259.01 o 
  -6   2  19    16865.31    17016.88    431.43 o 
  -4   2  19     1221.70     1368.94    298.45 o 
  -2   2  19    14867.66    15650.19    384.57 o 
   0   2  19    23435.89    24088.15    735.54 o 
   2   2  19      930.29      935.69     97.81 o 
   4   2  19    11352.99    11615.83    480.19 o 
   6   2  19    12210.02    11618.14    348.44 o 
  -7   3  19        8.73       38.67     62.96 o 
  -5   3  19      673.79      717.57    140.06 o 
  -3   3  19     1825.00     1875.37    165.86 o 
  -1   3  19      193.12      237.16     56.21 o 
   1   3  19     1540.81     1747.92    190.71 o 
   3   3  19     1314.93     1492.13    174.93 o 
   5   3  19      172.12      122.77     44.56 o 
  -4   4  19      398.97      358.75    168.21 o 
  -2   4  19     3013.14     3042.50    172.97 o 
   0   4  19     4730.10     4501.81    323.93 o 
   2   4  19      137.73       77.88     66.28 o 
   4   4  19     3284.03     3366.03    248.97 o 
  -1   5  19      894.45      724.71    183.18 o 
  -6   0  20    10914.70    11988.59    473.34 o 
  -4   0  20     3051.53     3080.52    214.11 o 
   0   0  20     7044.99     7351.39    332.72 o 
   2   0  20     1411.42     1540.51    157.53 o 
   4   0  20     9071.24     8119.09    379.65 o 
  -7   1  20       56.76       86.55     39.63 o 
  -5   1  20     7236.71     7515.62    254.61 o 
  -3   1  20     7800.48     7613.68    341.16 o 
  -1   1  20        0.81       13.26     33.14 o 
   1   1  20     7924.17     8400.84    258.30 o 
   3   1  20     7591.75     7492.47    252.95 o 
   5   1  20       21.45       -0.23     24.20 o 
  -6   2  20     1517.21     1417.71    119.01 o 
  -4   2  20      800.59      591.48    197.26 o 
  -2   2  20     1446.34     1207.39    102.35 o 
   0   2  20      816.79      790.72    124.33 o 
   2   2  20        6.06       12.85     28.54 o 
   4   2  20       34.60       53.00     45.57 o 
  -5   3  20    10447.77    10211.23    449.83 o 
  -3   3  20     9927.08    10443.20    391.46 o 
  -1   3  20      226.39      251.89     94.46 o 
   1   3  20    14070.17    14993.87    582.66 o 
   3   3  20    10068.65    10026.72    314.95 o 
  -2   4  20    12026.16    13148.32    562.74 o 
   0   4  20     8001.40     7828.66    432.61 o 
  -5   1  21    10645.01    10904.43    319.81 o 
  -3   1  21     8423.38     8958.30    382.83 o 
  -1   1  21     5263.12     4875.43    269.20 o 
   1   1  21    14465.88    13917.61    355.37 o 
   3   1  21     5380.76     5484.58    216.76 o 
  -4   2  21     1940.80     1905.78    177.47 o 
  -2   2  21    13185.35    12338.01    483.91 o 
   0   2  21     4992.58     4856.23    285.76 o 
   2   2  21     1737.36     1513.65    117.75 o 
  -3   3  21       92.44       55.37     45.10 o 
  -1   3  21      256.09      207.14     84.52 o 
   1   3  21     4080.34     4915.00    308.85 o 
   2   0  22     5006.28     4658.21    277.43 o 
   1   1  22     6232.11     5773.35    310.86 o 
   0   2  22      357.07      341.39     94.46 o 
                                                 
